# Supplementary material for: The level of protein in the maternal murine diet modulates the facial appearance of the offspring via mTORC1 signaling
Source: Nat Commun. 2024 Mar 26;15:2367. doi: 10.1038/s41467-024-46030-3 (PMC10965948; doi:10.1038/s41467-024-46030-3)
Supplement: Supplementary file 4 — Source Data [file 41467_2024_46030_MOESM4_ESM.xlsx]

## Sheet: Figure 1
Sample ID	PCW	Sequence file
45	9	45_S87_L008_R1_001
46	4	46_S88_L008_R1_001
47	12	47_S89_L008_R1_001
48	6	48_S90_L008_R1_001
49	6	49_S91_L008_R1_001
50	9	50_S92_L008_R1_001
51	3	51_S93_L008_R1_001
53	3	53_S94_L008_R1_001
E10	5	E10_38_S2_L001_R1_001
E12	6	E12_41_S3_L001_R1_001
E14	10	E14_36_S4_L001_R1_001
E15	5	E15_39_S5_L001_R1_001
E18	11	E18_25_S6_L001_R1_001
E19	7	E19_ABORT32_S7_L001_R1_001
E22	7	E22_35_S8_L001_R1_001
E9	10	E9_37_S1_L001_R1_001

## Sheet: Figure 2F
		Cre-																				Cre+
	Nasal septum	136.667	136.667	120	80	95.2381	119.048	119.048	71.4286	107.143	112.5	133.929	75	115	145	140	95					180.952	157.143	157.143	123.809	216.667	172.222	172.222	111.111	161.905	119.048	142.857	85.7143
	Nasal prominence	96.5517	75.8621	55.1724	89.6552	92.8571	78.5714	85.7143	71.4286	80	80	80	80	100	76.9231	69.2308	76.9231					86.9565	113.043	156.522	104.348	125.806	116.129	154.839	183.871	160	128	136	120
	Nasal capsule	48.2759	89.6552	151.724	55.1724	96.5517	103.448	57.1429	121.429	71.4286	78.5714	72	112	80	80	76.9231	100	76.9231	92.3077			121.739	121.739	113.043	104.348	106.452	77.4194	135.484	135.484	144	128	96	128

## Sheet: Figure 2I
		Cre-																				Cre+
	Nasal septum	83	83	87.5	104	10	75	136	118	91	104.5	45.5	136									113	104	70	78	74	70
	...prominence	42	25	12.5	21	33	42	37.5	25	54.5	32	32	45.5	54.5	41	45.5						104	104	109	87	87	87
	...capsule	42	46	50	92	42	46	87.5	67	45.5	54.5	136	73	100	54.5	45.5	45.5	91	45.5	114		96	96	160	184	120	120	120	132	136	130	43	130	109	87	104	104	43.5	87	91	43.5

## Sheet: Figure 2P
Cre+;Tsc1fl+	Cre+;Tsc1flfl
1	7
1	6
1	6
1	19
1	10
1	13
1	4
1	10
2	6
2	14
2	17
2	10
2	11
2	1
2	10
2	19
2	4
2	3
2	14
2	3
2	9
2	4
2	9
2	6
2	17
2	9
2	29
2	8
3	6
3	3
3	3
3	2
3	2
3	8
3	4
3	2
4	4
4	5
4	6
4	7
4	4
4	6
24	8
6	12
6	4
5	4
13	1
9	2
5	2
6	3
17	7
12	3
11	5
9	3
6	3
5	5
7	4
26	5
21	19
11	25
14	8
6	16
5	15
14	8
13	2
8	2
22	2
6	20
4	12
2	13
4	21
4	3
2	10
3	12
5	15
5	3
4	2
3	3
1	9
1	10
3	17
2	22
2	19
1	18
5	9
2	9
2	4
2	4
15	11
1	9
1	29
1	12
3	11
1	10
1	14
15
4
10
3
5
2
7
3
2
4
3
4
3
3
4
9
8
9
3
12
4
3
2
3
2
6
3
7
3
17
7
6
16
7
3
12
7
6
12
9
4
2
3
2
6
6
4
9
16
12
3
17
4
5
8
10
6
6
2
2
2
3
4
1
3
10
15
7
4
6
5
5
2
7
2
2
2
3
5
4
6
3
2
2
2
1
1
1
10
7
14
2
2
2
2
2
6
3
2
9
1
2
6
6
6
3
4
1
2
2
2
2
8
3
7
1
10
7
3
4
2
2
6
2
4
1
1
1
2
3
2
2
2
1
1
1
2
2
1
5
12
13
6
2
1
1
1
1
20
3
6
7
10

## Sheet: Figure 2Q
Cre+;Tsc1fl+	Cre+;Tsc1flfl
0.48	1.54
0.78	1.81
0.1	2.32
0.72	0.36
0.32	1.42
0.45	0.58
0.23	0.97
0.49	1.02
0.5	1.21
0.58	1.62
0.37	8.55
0.49	1.28
0.44	2.5
0.26	0.82
0.59	0.73
0.35	1.01
0.36	1.84
0.45
0.66	8.63
0.76	4.38
0.62	1.27
0.61	2.18
0.46	2.86
0.54	0.84
0.69	1.3
0.36
0.4	1.56
0.35	1.4
0.72	0.64
0.38	0.63
0.59	0.55
0.17	2.2
0.46	3.02
0.5
0.72
0.28
1.41
0.45
0.79
1.59
1.15
0.74
1.62
0.6
0.39
0.65
1.37
0.34
0.4
0.51
0.3
1.14
0.29
0.48
0.79
1.58
0.31
1.58
3.37
0.69
0.67
0.65
0.81
0.88
2.21
1.87
0.72
0.52
0.75
0.54
0.18
0.63
0.43
0.46
0.72
0.44
0.45
1.29
0.96
0.36
0.38
0.34
0.31

## Sheet: Figure 2R
Cre+;Tsc1fl+	Cre+;Tsc1flfl
1.1455	2.63225
1.427	4.325
4.08517	3.3778
2.4456	5.92473
2.733	6.9516
2.0402	5.05233
1.229	5.0185
0.819333	3.2983
3.449	5.0465
1.92575	5.4268
4.58725	4.37131
4.6965	4.6388
1.79533	5.101
3.15818	2.75633
1.3815	3.7665
1.4175	6.63115
1.42673	5.70089
1.944	6.19582
1.515	5.9907
1.51575	6.0776
1.50343	5.54925
2.58689	5.35162
1.8995	6.588
1.94117	6.1369
2.444	4.2628
2.69343	5.947
1.561	6.7825
3.16778	5.736
2.28157	7.98014

## Sheet: Figure 2S
Cre+;Tsc1fl+	Cre+;Tsc1flfl
0.316354	1.17041
0.038	2.49868
1.63425	1.76821
1.00438	3.48972
1.49316	3.77532
1.11859	1.55937
0.253144	1.67372
0.308432	1.05354
1.17745	1.70136
0.84306	2.59696
1.16397	1.35274
2.1291	2.37208
0.504604	2.37787
1.0092	0.620484
0.58702	1.17851
0.627817	3.06577
0.642751	2.44964
0.561858	3.9754
0.714178	3.20486
0.601776	3.92852
0.713213	2.42584
1.23463	2.2486
1.12326	3.26776
1.20979	3.16344
1.67706	2.26688
0.523793	1.04601
0.976298	0.81388
1.50341	3.51682
0.666352	4.03592

## Sheet: Figure 3G
Cre+;Tsc1fl+	Cre+;Tsc1flfl
3
4	2
4	5
3	4
4	4
4	4
1	2
1	3
5	7
8	2
5	2
2	2
2	4
1	2
1	3
1	3
2	3
2	3
2	2
1	2
1	5
1	8
2	2
2	5
2	5
1	2
2	3
4	9
4	4
2	4
4	5
2	2
2	4
3	4
2	3
2	2
4	2
2	5
2	2
3	5
2	4
2	5
1	2
7	2
1	2
2	3
7	2
4	2
1	2
3	2
5	2
3	2
4	1
3	1
3	2
3	4
4	3
3	5
2	2
2	2
2	2
4	2
2	2
2	5
2	4
2	1
2	3
3	3
2	3
4	3
2	3
4	2
8	4
3	2
	1
1	2
2	4
5	2
3	1
2	2
3	2
6	4
4	2
2	1
3	2
5	4
2	1
3	2
4	2
4	2
2	2
2	1
2	2
4	1
3	2
2	2
3	2
8	1
2	2
2	2
5	1
3	1
5	2
3	2
3	1
5	1
2	1
3	2
4	2
5	1
3	1
2	2
3	8
4	4
4	3
2	2
3	2
3	4
2	6
2	5
2	5
3	5
4	2
4	2
2	3
2	2
3	4
4	4
3	2
2	4
2	4
3	3
6	2
2	2
4	4
3	4
3	3
4	2
2	4
4	4
3	2
3	4
4	2
2	4
5	2
3	3
2	2
3	4
3	4
3	4
2	6
5	4
2	3
6	1
5	1
5	6
6	4
5	4
6	2
3	3
6	3
6	4
5	4
5	5
2	7
2	5
3	3
4	8
4	2
2	4
5	2
5	3
4	4
4	3
3	6
3	3
6	4
7	4
3	5
2	4
4	5
	3
2	4
3	7
3	9
2	3
3	2
6	2
5	4
2	4
3	4
5	7
3	2
4	3
2	3
2	2
2	6
2	8
4	5
2	6
3	6
2	6
4	3
5	2
3	14
2	4
4	3
2	6
3	3
6	3
2	2
2	8
4	8
3	8
2	3
5	5
5	4
2	10
1	9
2	8
3	6
3	3
3	3
2	2
2	2
6
2	4
2	3
5	2
3	6
1	1
4	3
5	3
3	2
6	5
2	6
3	4
2	2
2	2
4	2
5	2
2	8
3	5
2	6
3	5
4	3
5	5
5	1
2	1
4	4
6	7
2	4
2	3
2	2
6	3
4	6
6	6
4	5
3	2
2	1
4	4
5	5
5	4
6	3
	5
	2
	5
	4
	2
	5
	5
	6
	4
	2
	8
	2
	5
	4
	5
	4
	4
	4
	2
	4
	4
	4
	3
	3
	3
	6
	3
	3
	4
	3
	4
	9
	2
	2
	7
	3
	2
	4
	2
	4
	5
	11
	3

## Sheet: Figure 3H
Cre+;Tsc1fl+	Cre+;Tsc1flfl
0.64	0.12
0.29	0.09
1.29	0.12
0.55	0.15
0.43	0.12
0.52	0.11
	0.16
0.67	0.15
0.36	0.53
0.32	0.24
0.39	0.76
0.12	0.17
0.12	0.12
	0.31
0.47	0.12
0.2	1.33
0.15	0.26
0.08	0.09
0.34	0.23
0.23	0.85
0.26	0.37
0.28	0.41
0.38	0.26
0.21
0.2	1.11
	0.42
0.33	1.26
0.33
0.16	0.82
0.11	1.25
0.1	0.63
0.12	0.67
0.31	0.46
0.33	0.53
0.49	0.71
	0.62
0.07
0.18	0.14
0.07	0.26
0.08	0.25
0.18	0.27
0.24	0.7
0.11	0.36
0.23	0.59
0.46	0.76
0.2	1.01
0.08	0.71
0.08	0.35
0.1	0.1
0.07	0.2
0.1	0.14
0.12	0.15
0.11	0.25
0.23	0.49
0.1
0.07	0.33
0.06	0.39
0.25	0.15
0.42	0.21
0.18	0.21
0.16	0.32
0.15	0.3
0.3	0.22
	0.23
0.25	0.4
0.27	0.94
0.18	0.21
0.78	0.6
0.37	0.76
0.36	0.89
0.46	0.31
0.18	0.45
0.78
0.32	0.12
0.28	0.4
0.2	0.19
0.35	0.37
0.58	0.08
0.46	0.34
0.85	0.59
0.28	0.37
0.22	0.4
0.62	0.17
0.39	0.19
0.5	0.46
0.5	0.29
0.56	0.29
0.71	0.09
0.28	0.13
1.28	0.53
0.72	0.18
0.65	0.18
0.66	0.26
0.76	0.35
0.4	0.38
0.83	0.23
	0.19
0.26	0.6
0.13	0.22
0.29	0.22
0.62
0.25	0.38
0.56	0.15
0.31	0.17
0.83	0.23
0.69	0.36
0.27	0.6
0.23	0.84
0.21	0.39
0.3	0.19
0.28	0.69
1.14	0.5
0.27	0.43
0.12	0.59
0.11	0.45
0.53	0.47
0.32	0.41
0.22	0.99
0.29	0.22
0.13	0.49
0.2	0.37
	0.23
0.18	0.22
0.09	0.42
0.27	0.45
0.14	0.17
0.22	0.36
0.27	0.34
0.18	0.47
0.16	0.39
0.07	0.87
0.2	0.99
0.16	0.33
0.24	0.45
0.1	0.17
0.21	0.87
0.54	1.17
0.41	0.2
0.11	0.27
0.08	0.81
0.25	0.87
0.47	0.65
0.16	0.54
0.14	0.86
0.3	0.54
0.17	0.26
0.1	1.16
0.28	0.37
0.26	0.48
0.13
	0.82
0.3	0.35
0.1	0.47
0.14	0.19
0.12	0.54
0.2	0.14
0.35	0.21
0.13	0.37
0.08	0.26
0.17	0.23
0.12
0.12	1.1
0.23	0.34
0.16	0.68
0.21	1.39
0.23	0.9
0.2	0.73
0.26	0.53
0.18	0.35
0.24	0.55
0.14	0.81
0.16	0.48
0.21	1.05
0.24	0.31
0.38
0.15	0.32
0.28	0.09
0.23	0.2
0.17	0.11
0.3	0.33
0.59	0.82
0.21	0.11
0.35	0.2
0.28	0.17
	0.4
0.36	0.94
0.4	0.25
0.18	0.12
0.27	0.24
0.31	0.29
0.46	0.48
0.41	0.21
0.24	0.53
0.55	0.33
0.14	0.52
0.11	0.36
0.24	0.15
0.11	0.57
0.47	0.42
0.36	0.68
0.4
0.15	0.44
0.17	0.23
0.26	0.46
0.33	0.3
0.26	0.21
0.17	0.15
0.38	0.21
0.6	0.33
0.29	0.55
0.36	0.62
0.34	0.11
0.16	0.14
0.17	0.25
0.18	0.33
0.14	0.48
0.13	0.44
0.18	0.2
0.1	0.31
	0.22
0.15	0.26
0.27	0.24
0.17
0.44	0.25
0.18	0.3
0.53	0.13
0.44	0.19
0.42	0.86
0.49	0.67
0.64	0.52
0.55	0.31
0.69	0.35
0.46	0.33
0.32	0.37
0.27	0.35
0.2	0.34
0.25	0.84
0.2	1.9
0.51	0.51
0.43	0.72
0.46	0.33
0.22	0.5
0.26
0.55
0.45
0.46
0.08
0.14
0.15
0.33
0.36
0.3
0.92
0.31
0.29
0.57
0.14
0.09
0.22
0.51
0.4
0.13
0.16
0.22
0.04
0.08
0.22
0.06
0.11
0.51
0.38
0.36
0.11
0.14
0.15
0.41
0.21
0.37
0.27
0.22
0.25
0.45
0.32
0.45
0.24
0.2
0.49
0.2
0.13
0.14
0.37
0.12
0.27
0.14
0.26
0.48
0.37
0.21
0.39
0.35
0.71
0.15
0.17
0.28
0.18
0.57
0.34
0.27
0.82
0.47
0.53
0.55
0.75
0.73
0.08
0.09
0.06
0.11
0.09
0.09
0.06
0.28
0.11
0.06
0.39
0.21
0.17
0.2
0.1
0.06
0.08
0.12
0.25
0.13
0.09
0.07
0.42
0.19
0.19
0.08
0.11
0.27
0.18
0.12
0.39
0.26
0.47
0.11
0.11
0.14
0.16
0.2
0.2
0.28
0.22
0.13
0.19
0.16

## Sheet: Figure 3I
Cre+;Tsc1fl+	Cre+;Tsc1flfl
6.4735	3.7836
4.2025	5.6765
2.232	7.06517
4.13225	7.082
3.79967	4.713
3.953	3.07443
1.98	5.54767
3.01167	3.71025
3.03333	5.8302
3.4425	4.78367
5.53157	2.217
5.9196	2.502
2.92	1.573
3.9928	4.456
3.551	2.954
5.2665	4.57967
3.6715	3.724
2.96975	4.55529
3.23113	2.97357
4.5135	2.52
7.9175	1.73525
4.7125	4.0555
2.891	3.39625
3.5765	4.3904
6.509	4.3206
3.932	7.3734
2.058	5.17875
4.02267	4.98575
2.917	4.743
3.77567	5.4616
2.38667	4.707
4.0296	5.06167
3.40125	5.661
4.1866	2.84017
1.912	5.32767
4.53025	5.1775
3.90875	4.33617
2.668	6.46967
3.90425	6.71533
4.4908	3.542
3.9442	4.2945
4.0795	4.70633
3.3444	6.5995
3.76033	4.29967
4.805	3.657
4.4075	4.67633
6.16086	1.65
4.95367	2.63967
4.192	4.83233
3.6785	3.43333
5.35175	4.7295
7.0465	3.45833
6.48944	6.57467
3.99186	3.886
4.696	4.198
5.0314
5.0575
6.5775
2.361
2.5634
4.99833
4.043
2.6694
4.63025
6.24775
4.19367

[truncated: 26 more sheets: Figure 3J, Figure 3O, Figure 3R, Figure 3Y, Figure 4F, Figure 4M, Figure 4R, Figure 4S, Figure 5B, Figure 5C, Figure 5D, Figure 5H, Figure 5I, Figure 5J, Figure 5L, Figure S2A, Figure S2B, Figure S2C, Figure S3B, Figure S3C …]
